# Supplementary material for: Translating Preclinical Research for Exercise Oncology: Take It to the VO2max
Source: Front Oncol. 2020 Oct 2;10:575657. doi: 10.3389/fonc.2020.575657 (PMC7573565; doi:10.3389/fonc.2020.575657)
Supplement: Supplementary file 1 [file Table_1.XLS]

## Sheet: Suppl Data
	Figure 1A - NCBI GEO #GSE129508 - All Patients					Figure 1B - NCBI GEO #GSE129508 - Grade 3 Patients					Figure 1C - NCBI GEO #GSE150620 - C57BL/6J mice
	Buffa et al., 2010 Common Hypoxia Signature Genes	Mean Control Change	Mean Exercise Change	Log2 Fold-change		Buffa et al., 2010 Common Hypoxia Signature Genes	Mean Control Change	Mean Exercise Change	Log2 Fold-change		Buffa et al., 2010 Common Hypoxia Signature Genes	Mean Control	Mean Exercise	Log2 Fold-Change
	ACOT7	-0.22418	0.0281248	0.252304		ACOT7	-0.440602	-0.074727	0.365875		ACOT7	4.79813	4.45491	-0.343216
	ADM	-0.0509793	-0.3313	-0.280321		ADM	-0.239509	-0.57718	-0.337671		ADM	3.65957	3.20347	-0.456103
	ALDOA	-0.318995	-0.224175	0.0948202		ALDOA	-0.317179	-0.252996	0.064183		ALDOA	9.85324	9.63391	-0.219324
	ANKRD37	-0.27181	0.103081	0.374891		ANKRD37	-0.520617	-0.148719	0.371898		ANKRD37	0.0372828	0.0919408	0.054658
	ANLN	0.181441	-0.476379	-0.65782		ANLN	0.128811	-0.357749	-0.48656		ANLN	2.95391	3.07992	0.126007
	BNIP3	-0.333935	-0.39276	-0.0588251		BNIP3	-0.316731	-0.534568	-0.217837		BNIP3	7.58289	7.58087	-0.00202729
	CA9	0	-0.12279	-0.12279		CA9	0	-0.196464	-0.196464		CDKN3	1.03937	0.235528	-0.803842
	CDKN3	-0.132399	-0.352073	-0.219675		CDKN3	-0.138348	-0.281808	-0.143459		CHCHD2	9.74089	9.45344	-0.287453
	CHCHD2	-0.22572	-0.172609	0.0531119		CHCHD2	-0.271671	-0.290675	-0.0190038		CORO1C	5.86156	5.52144	-0.34012
	CORO1C	-0.128417	-0.0682866	0.0601305		CORO1C	-0.179978	-0.265557	-0.085579		DDIT4	4.90873	5.20851	0.299781
	DDIT4	-0.0982657	-0.0546005	0.0436652		DDIT4	-0.623309	-0.14812	0.475188		ENO1	4.47954	4.10293	-0.376608
	ENO1	-0.224449	-0.179261	0.0451874		ENO1	-0.328045	-0.352039	-0.0239941		ESRP1	4.41149	4.10224	-0.309252
	ESRP1	-0.0417209	-0.249886	-0.208165		ESRP1	-0.0676593	-0.189126	-0.121467		GAPDH	4.84061	4.04733	-0.793282
	GAPDH	-0.235045	-0.223092	0.011953		GAPDH	-0.265905	-0.322012	-0.056107		HK2	6.95083	6.50312	-0.447711
	GPI	-0.12293	-0.156401	-0.0334716		GPI	-0.152038	-0.239805	-0.0877671		KIF20A	1.84755	1.1096	-0.737956
	HK2	-0.220511	-0.157535	0.062976		HK2	-0.356446	-0.247774	0.108672		LDHA	7.86938	7.73042	-0.138964
	KIF20A	-0.0625684	-0.403489	-0.340921		KIF20A	0.0578121	-0.163642	-0.221454		LRRC42	3.7775	3.77125	-0.00625629
	KIF4A	-0.112078	-0.349587	-0.237509		KIF4A	-0.00972306	-0.132073	-0.12235		MAD2L2	3.00002	3.63769	0.637677
	LDHA	-0.348325	-0.226669	0.121656		LDHA	-0.405855	-0.397325	0.00853048		MAP7D1	5.51191	5.22752	-0.284386
	LRRC42	-0.0256856	-0.0874726	-0.061787		LRRC42	-0.17386	-0.147962	0.0258975		MCTS1	5.06877	4.98649	-0.0822734
	MAD2L2	-0.262022	-0.350837	-0.0888146		MAD2L2	-0.243344	-0.399394	-0.156051		MIF	5.32742	5.38783	0.0604101
	MAP7D1	-0.0371377	0.137644	0.174781		MAP7D1	-0.153498	0.242198	0.395696		MRPL13	4.88622	4.0323	-0.853919
	MCTS1	-0.179348	0.00111102	0.180459		MCTS1	-0.180418	-0.131199	0.0492185		MRPL15	4.8818	4.86927	-0.0125298
	MIF	-0.133576	-0.312783	-0.179207		MIF	-0.201714	-0.290171	-0.0884568		MRPS17	5.09612	5.10257	0.00645372
	MRPL13	-0.123443	-0.216996	-0.0935532		MRPL13	-0.2014	-0.317047	-0.115646		NDRG1	5.46812	5.57299	0.104872
	MRPL15	-0.162635	-0.243619	-0.0809842		MRPL15	-0.124271	-0.222579	-0.0983076		P4HA1	3.42719	3.37258	-0.0546138
	MRPS17	0.0701167	-0.144631	-0.214748		MRPS17	0.316562	-0.305167	-0.621729		PFKP	4.88799	4.79132	-0.0966681
	NDRG1	-0.227498	-0.117395	0.110103		NDRG1	-0.398376	-0.250026	0.148351		PGAM1	0.465941	1.49983	1.03389
	P4HA1	-0.0112238	-0.125358	-0.114134		P4HA1	-0.0107825	-0.239197	-0.228415		PGK1	1.32995	0.465903	-0.864046
	PFKP	0.117534	0.0244149	-0.0931192		PFKP	0.199541	-0.260896	-0.460437		PSMA7	7.72726	7.5631	-0.164153
	PGAM1	-0.269198	-0.123391	0.145807		PGAM1	-0.258807	-0.251623	0.00718406		PSRC1	0.424767	0.91155	0.486782
	PGK1	-0.251008	-0.222133	0.0288751		PGK1	-0.278496	-0.26733	0.0111658		SEC61G	1.81023	1.31973	-0.490496
	PSMA7	-0.122058	-0.175775	-0.053717		PSMA7	-0.150977	-0.299357	-0.148381		SHCBP1	1.00426	0.275009	-0.729252
	PSRC1	0.183376	-0.203892	-0.387268		PSRC1	0.264023	0.0374805	-0.226542		SLC16A1	4.60007	4.13333	-0.466734
	SEC61G	-0.182972	-0.352817	-0.169845		SEC61G	-0.506292	-0.775224	-0.268933		SLC25A32	2.18253	2.0618	-0.120727
	SHCBP1	0.0924592	-0.274672	-0.367131		SHCBP1	0.0704856	-0.312065	-0.382551		SLC2A1	4.25336	4.16401	-0.0893506
	SLC16A1	-0.023325	-0.142492	-0.119167		SLC16A1	-0.142221	-0.666989	-0.524767		TPI1	6.50711	6.47886	-0.0282516
	SLC25A32	-0.227071	-0.226546	0.000525338		SLC25A32	-0.160116	-0.34968	-0.189564		TUBA1B	7.82329	7.30999	-0.513298
	SLC2A1	-0.213806	-0.15543	0.0583766		SLC2A1	-0.419077	-0.351451	0.0676266		TUBA1C	5.8217	5.23545	-0.586254
	TPI1	-0.184392	-0.230803	-0.0464112		TPI1	-0.127854	-0.329779	-0.201926		TUBB6	4.17566	3.95661	-0.219048
	TUBA1B	-0.147465	-0.1315	0.0159652		TUBA1B	-0.149886	-0.234026	-0.0841401		VEGFA	5.5895	5.71651	0.127018
	TUBA1C	-0.0895543	-0.169067	-0.0795128		TUBA1C	-0.112799	-0.304053	-0.191255		YKT6	5.34706	5.13019	-0.216865
	TUBB6	-0.0658807	0.0539476	0.119828		TUBB6	-0.15661	-0.282519	-0.12591
	UTP11L	-0.154908	-0.110298	0.0446104		UTP11L	-0.0614071	-0.181324	-0.119916		Buffa et al. genes not available in GSE150620:
	VEGFA	-0.164896	-0.222767	-0.057871		VEGFA	-0.17323	-0.363222	-0.189992		AK3L1
	YKT6	-0.188832	-0.202627	-0.0137946		YKT6	0.0272417	-0.247783	-0.275025		C20orf20
											CA9
	Buffa et al. genes not available in GSE129508:										CTSL2
	AK3L1										GPI
	C20orf20										HIG2
	CTSL2										KIF4A
	HIG2										NP
	NP										UTP11L
